# Supplementary material for: Frequent co-occurrence of high-grade dysplasia in large flat colonic polyps (>20 mm) and synchronous polyps
Source: BMC Gastroenterol. 2015 Jul 10;15:82. doi: 10.1186/s12876-015-0312-4 (PMC4498525; doi:10.1186/s12876-015-0312-4)
Supplement: Additional file 1: Table S1. — Diagnostics prior to EMR and local staging of large flat colonic polyps with adenocarcinoma. [file 12876_2015_312_MOESM1_ESM.xlsx]

## Sheet: Tabelle1
Supplementary Table 1: Diagnostics prior to EMR and local staging of large flat colonic polyps with adenocarcinoma
Case	Diagnostic prior to EMR		local staging
1	no data available		pT1 G1
2	biopsy: adenoma		pT1 G2
3	biopsy: adenoma		pT1 G2 L2
4	no data available		pT1 L0 V0 R0
5	biopsy: adenoma		no data available
6	biopsy: adenoma		pT1 L0 V0 G1-2 Rx
7	biopsy: adenoma		no data available
8	biopsy: adenoma		pT1 (sm3) R1
9	no data available		pT1 G2 L0 V0
10	no data available		no data available
11	CT/MRT: polyp		pT1 (sm3) G2 L0 R1
12	biopsy: adenoma		pT1 G2 R1
13	biopsy: adenocarcinoma		pT1 (sm1) G2 Nx L0 V0 R1
14	biopsy: adenoma (HGD)		pT1 (sm2) G1-2 L0 V0 R0
15	biopsy: adenoma (HGD)		pT3 G2 N0 M0
16	biopsy: adenoma		no data available
17	no data available		pT1 G2
18	no data available		pT1 G2 R1
19	no data available		pT1 (sm1) G2 L0
20	CT/MRT: polyp		pT1 (sm3) G2 L1 V0 pNx
21	biopsy: adenoma (LGD)		pT1 L1 R1
22	biopsy: adenoma		pT1 (cis) L0 V0 R0
23	biopsy: adenoma		pT1 (sm1) G2 L0 V0 R0
24	biopsy: adenoma		no data available
25	biopsy: adenoma		pT1 (sm3) G2 L0 V0 R1
26	biopsy: adenoma		pT1 G2 R1
27	biopsy: adenoma		pT1 (sm1) L0 V0 R1
28	no data available		R2
29	biopsy: adenoma		pT1 (sm1) V0 Rx
30	biopsy: adenoma		pT1 (sm1) L0 V0 Rx
31	biopsy: adenoma (HGD)		no data available
32	biopsy: adenoma		G2
33	biopsy: adenoma (HGD)		pT1 G2 N0 Mx L0 V0
34	no data available		pT1 (sm1) G1 L0 V0 R0
35	biopsy: adenoma		pT2 N0 V0 R1 L0
36	biopsy: adenoma		no data available
37	biopsy: adenocarcinoma		no data available
38	biopsy: adenoma		pT1 (sm1) G2 N0 MX L0
39	biopsy: adenocarcinoma		pT1 (sm2) G3 L0 V0 R0
40	biopsy: adenocarcinoma		pT1 G3 L0 V0 R1
41	biopsy: adenoma		pT1 G3 L1 V0 R1
42	no data available		pT1 (sm1) G2 L0 V0 RX
43	biopsy: adenoma		pT1 G2
44	biopsy: adenoma		pT1 G2 L0 V0
45	biopsy: adenoma (HGD)		pT1 (sm3) G3 R0
46	biopsy: adenoma		pT2 pN0 L0 V0 M0
47	biopsy: adenoma		pT1 (sm3) G3 N0 L0 V0
48	biopsy: adenoma		pT2 R1 G3
49	CT/MRT: polyp		no data available
50	biopsy: adenoma		pT1 G2 RX
51	biopsy: adenoma (HGD)		pTis G2 pN0 V0 L0 R0
52	biopsy: adenoma		pT2 G2-3 L1 R0 G2-3
53	biopsy: adenoma (HGD)		no data available
54	biopsy: adenoma		pTis G2 L0 V0
55	biopsy: adenoma		pTis G2 L0 V0
56	biopsy: adenoma (LGD)		pT1 G2 pN0 V0
57	biopsy: adenoma (HGD)		pT1 L0 V0
58	biopsy: adenoma		G2 L0 V0
59	biopsy: adenoma (LGD)		pT1 (sm1) L0 V0
60	biopsy: adenoma		pT1 (sm1) G2 L0 V0 R1
61	biopsy: adenocarcinoma		pT1 G2 L0
62	biopsy: adenoma (HGD)		pT1 G2 L0 V0 R1
63	biopsy: adenoma		pT1 (sm1) G2
64	biopsy: adenoma		G2 R1
65	biopsy: adenoma		pTis G2 L0 V0 RX
66	biopsy: adenoma		pT2 G2 L0 V0 Pn0 R1
67	biopsy: adenoma		no data available
68	biopsy: adenoma		pT1 G2 L0 V0 Rx
69	biopsy: adenoma		pT1 G2 R1
70	biopsy: adenoma		no data available
71	biopsy: adenoma (LGD)		pT2 G2 L0 V0 Pn0 R1
72	biopsy: adenoma		pT1 (sm1) G2-3 L0 V0 Pn0 R1
73	biopsy: adenocarcinoma		pT1 (sm1) L0 V0 R0
74	biopsy: adenocarcinoma		pT2 G2 L0 V0 Pn0 R1
75	biopsy: adenoma		pT1 (sm1) L0 V0 Pn0 R0
76	biopsy: adenoma		no data available
77	biopsy: adenoma		pT1 (sm2) G2 L0 V0
78	biopsy: adenocarcinoma		pT1 (sm1) G2 L0 V0 Pn0 Rx
79	biopsy: adenocarcinoma		pT1 (sm3) G3 L0 V0 Pn0 R1
80	biopsy: adenoma		pT1 (sm3) G2 L0 V0 R1
81	biopsy: adenoma		pTx G2 Lx V0 R1
82	biopsy: adenocarcinoma		pT1 (sm3) L0 V0 R0
83	biopsy: adenoma (HGD)		pTis
84	biopsy: adenoma (HGD)		pT1 (sm3) G2 L1 V0 R1
85	biopsy: adenoma		pT1 (sm1) L0 V0 R0
86	biopsy: adenoma		pT1 (sm3) G2 L0 V0 Pn0
87	biopsy: adenoma		pT1 (sm1) G2 L0 V0 Pn0 R0
88	biopsy: adenoma		pT1 (sm1) G2 R0
89	biopsy: adenoma		pT1 (sm3) G2 L0 V0 Pn0 R0
90	biopsy: adenoma		no data available
